# Supplementary material for: Description and molecular phylogeny of a new species of Phoronis (Phoronida) from Japan, with a redescription of topotypes of P. ijimai Oka, 1897
Source: Zookeys. 2014 Apr 4;(398):1–31. doi: 10.3897/zookeys.398.5176 (PMC3978224; doi:10.3897/zookeys.398.5176)
Supplement: XML Treatment for Phoronis ijimai [file zookeys.398.5176-treatment1.xml]

<!DOCTYPE tp:taxon-treatment
  PUBLIC "-//TaxonX//DTD Taxonomic Treatment Publishing DTD v0 20100105//EN" "tax-treatment-NSO.dtd">
<tp:taxon-treatment xmlns:tp="http://www.plazi.org/taxpub"><tp:treatment-meta><mixed-citation publication-type="journal"><person-group><name><surname>Hirose</surname><given-names>Masato</given-names></name><name><surname>Fukiage</surname><given-names>Ryuma</given-names></name><name><surname>Katoh</surname><given-names>Toru</given-names></name><name><surname>Kajihara</surname><given-names>Hiroshi</given-names></name></person-group><article-title>Description and molecular phylogeny of a new species of <italic>Phoronis</italic> (Phoronida) from Japan, with a redescription of topotypes of <italic>P. ijimai</italic> Oka, 1897</article-title><source>Zookeys</source><day>4</day><month>4</month><year>2014</year><volume>2014</volume><issue>398</issue><fpage>1</fpage><lpage>31</lpage><pub-id pub-id-type="doi">10.3897/zookeys.398.5176</pub-id></mixed-citation></tp:treatment-meta><tp:nomenclature><tp:taxon-name>
                        <tp:taxon-name-part taxon-name-part-type="genus">Phoronis</tp:taxon-name-part>
                        <tp:taxon-name-part taxon-name-part-type="species">ijimai</tp:taxon-name-part>
                        <object-id xmlns:xlink="http://www.w3.org/1999/xlink" xlink:type="simple">http://species-id.net/wiki/Phoronis_ijimai</object-id>
                    </tp:taxon-name><tp:taxon-authority>Oka, 1897</tp:taxon-authority><xref>[Japanese name: Hime-houkimushi]</xref><xref ref-type="fig" rid="F2">Figures 2</xref><xref ref-type="fig" rid="F3"/><xref ref-type="fig" rid="F4"/><xref ref-type="fig" rid="F5"/><xref ref-type="fig" rid="F6"/><xref ref-type="fig" rid="F7">–7</xref><tp:nomenclature-citation-list><tp:nomenclature-citation><tp:taxon-name>Phoronis ijimai</tp:taxon-name><comment> Oka, 1897, 147–148.</comment></tp:nomenclature-citation><tp:nomenclature-citation><tp:taxon-name>Phoronis vancouverensis</tp:taxon-name><comment> Pixell, 1912, 257–271, figs 1–5.</comment></tp:nomenclature-citation><tp:nomenclature-citation><tp:taxon-name>Phoronis svetlanae</tp:taxon-name><comment> Temereva &amp; Malakov, 1999, 627–630, figs 1, 3, 4.</comment></tp:nomenclature-citation><tp:nomenclature-citation><tp:taxon-name>Phoronis hippocrepia</tp:taxon-name><comment> ? : <xref ref-type="bibr" rid="B65">Uchida and Iwata 1955</xref>, 1–3, text-figs 1, 2, pl. 1, figs A–D.</comment></tp:nomenclature-citation></tp:nomenclature-citation-list></tp:nomenclature><tp:treatment-sec sec-type="Material examined"><title>Material examined.</title><p>Five series of transverse sections and 34 whole specimens. NSMT-Te 878, several specimens, fixed and preserved in 10% formalin, collected at Etajima Island; NSMT-Te 879, several individuals, fixed and preserved in 10% formalin, collected in Moroiso Bay, attached to the pier in front of MMBS; NSMT-Te 880, several individuals on a living shell of <italic><tp:taxon-name>Barbatia</tp:taxon-name></italic> sp. (<tp:taxon-name>Mollusca</tp:taxon-name>: <tp:taxon-name>Bivalvia</tp:taxon-name>), collected in Sagami Bay; NSMT-Te 881, same data as NSMT-Te 879; NSMT-Te 882, same data as NSMT-Te 880; NSMT-Te 883, 6-μm transverse section stained with HE, collected at Etajima Island; NSMT-Te 884, same data as NSMT-Te 883; NSMT-Te 885, 6-μm transverse sections stained with HE, collected in Moroiso Bay; NSMT-Te 886, same data as NSMT-Te 885; NSMT-Te 887, 6-μm transverse sections stained with HE, collected in Sagami Bay.</p><!--PageBreak--></tp:treatment-sec><tp:treatment-sec sec-type="Description"><title>Description.</title><p>Body except lophophore 2.40–16.83 mm in length (avg. 5.87±4.04 mm, n = 34; average of topotypes 9.55±4.78 mm, n = 12); 0.49–0.90 mm in diameter at ampula (avg. 0.64±0.11 mm, n = 34; average of topotypes 0.59±0.12 mm, n = 12); white and translucent in living state (<xref ref-type="fig" rid="F2">Figs 2A</xref>, <xref ref-type="fig" rid="F2">2B</xref>, <xref ref-type="fig" rid="F3">3</xref>), yellowish white after fixation (<xref ref-type="fig" rid="F2">Fig. 2C</xref>). Lophophore horseshoe-shaped, without significant coiling (<xref ref-type="fig" rid="F4">Fig. 4</xref>); <!--PageBreak-->0.87–3.11 mm in length (avg. 2.17±0.55 mm, n = 34; average of topotypes 1.66±0.49 mm, n = 12), 0.27–0.99 mm in diameter at its base (avg. 0.61±0.17 mm, n = 34; avg. of topotypes 0.43±0.09 mm, n = 12); tentacles 106–151 in number (avg. 129±18, n = 7; avg. of topotypes 110±5, n = 3). Inhabits a transparent cylindrical tube either encrusting or burrowing in hard substrates (<xref ref-type="fig" rid="F2">Fig. 2C</xref>).</p><fig id="F2" position="float" orientation="portrait"><label>Figure 2.</label><caption><p><italic><tp:taxon-name>Phoronis ijimai</tp:taxon-name></italic> Oka, 1897, NSMT-Te 879. <bold>A</bold> Living individuals collected from the pier of Misaki Marine Biological Station <bold>B</bold> enlargement of living individuals <bold>C</bold> preserved individual (10% formalin seawater) with a transparent cylindrical tube.</p></caption><graphic xmlns:xlink="http://www.w3.org/1999/xlink" xlink:href="zookeys-398-001-g002.jpg" position="float" orientation="portrait" xlink:type="simple"/></fig><fig id="F3" position="float" orientation="portrait"><label>Figure 3.</label><caption><p><italic><tp:taxon-name>Phoronis ijimai</tp:taxon-name></italic> Oka, 1897, NSMT-Te 880. <bold>A</bold> Living bivalve (<italic><tp:taxon-name>Barbatia</tp:taxon-name></italic> sp.) with various sessile organisms <bold>B</bold> Living <italic><tp:taxon-name>Phoronis ijimai</tp:taxon-name></italic> on the shell (arrowheads).</p></caption><graphic xmlns:xlink="http://www.w3.org/1999/xlink" xlink:href="zookeys-398-001-g003.jpg" position="float" orientation="portrait" xlink:type="simple"/></fig><fig id="F4" position="float" orientation="portrait"><label>Figure 4.</label><caption><p><italic><tp:taxon-name>Phoronis ijimai</tp:taxon-name></italic> Oka, 1897, NSMT-Te 885, transverse section through basal part of lophophore.</p></caption><graphic xmlns:xlink="http://www.w3.org/1999/xlink" xlink:href="zookeys-398-001-g004.jpg" position="float" orientation="portrait" xlink:type="simple"/></fig><p>Nephridium 162.00–204.00 μm in height (avg. 183.00±29.70 μm, n = 2), with straight nephridial papilla and curved ascending branch (<xref ref-type="fig" rid="F5">Fig. 5A</xref>, <xref ref-type="fig" rid="F5">5B</xref>). Descending branch absent. Ascending branch with single chamber. Nephridial papilla situated beside anus, 294.24–324.91 μm in length (avg. 309.57±21.69 μm, n = 2); nephridiopore situated on nephridial papilla opening above (in living orientation) anus level (<xref ref-type="fig" rid="F5">Fig. 5A</xref>, <xref ref-type="fig" rid="F5">5C</xref>). Ascending branch offset along body axis near intestine, with its lower end extending toward esophagus (<xref ref-type="fig" rid="F5">Fig. 5B</xref>, <xref ref-type="fig" rid="F5">5D</xref>); 277.55–323.49 μm in length (avg. 300.52±32.49 μm, n = 2). Two nephridial funnels present; anal funnel larger than oral funnel. Anal funnel large (avg. 69.00±4.24 μm in height, 45.77±3.15 μm in width at base, 111.94±16.48 μm in maximum width at tip; n = 2), its aperture located at lower end of ascending branch. Oral funnel small (avg. 20.01±1.40 μm in diameter, n = 2), its aperture opening on lateral surface of ascending branch, situated slightly lower than anal funnel.</p><fig id="F5" position="float" orientation="portrait"><label>Figure 5.</label><caption><p>Reconstructed three-dimensional images and transverse sections of the nephridium of <italic><tp:taxon-name>Phoronis ijimai</tp:taxon-name></italic> Oka, 1897, from NSMT-Te 886 (<bold>A, B, D</bold>) and NSMT-Te 884 (<bold>C</bold>). <bold>A</bold> Lateral view, showing the long nephridial papillae above the anus <bold>B</bold> dorsolateral view, showing the offset arrangement of the nephridia, with the curved ascending branch and large anal funnel extending toward the esophagus <bold>C</bold> transverse section through the nephridial papilla, showing the nephridiopore <bold>D</bold> transverse section through the ascending branch, showing the large anal funnel opening toward the esophagus, Abbreviations: <bold>ab</bold> ascending branch; <bold>af</bold> anal funnel; <bold>an</bold> anus; <bold>es</bold> esophagus; <bold>in</bold> intestine; <bold>lne</bold> left nephridium; <bold>np</bold> nephridial papilla; <bold>p</bold> nephridiopore; <bold>rne</bold> right nephridium. Planes <bold>C</bold> and <bold>D</bold> in panel <bold>A</bold> indicate the positions of the transverse sections in <bold>C</bold> and <bold>D.</bold></p></caption><graphic xmlns:xlink="http://www.w3.org/1999/xlink" xlink:href="zookeys-398-001-g005.jpg" position="float" orientation="portrait" xlink:type="simple"/></fig><!--PageBreak--><p>Body-wall longitudinal muscles of generally bushy type (<xref ref-type="fig" rid="F6">Fig. 6A</xref>, <xref ref-type="fig" rid="F6">6B</xref>) but sometimes feathery in lower part of body; 45–50 in number, arranged in following formula (<xref ref-type="bibr" rid="B53">Selys-Longchamps 1907</xref>):</p><!--PageBreak--><p>Composite formula</p><p><graphic xmlns:xlink="http://www.w3.org/1999/xlink" xlink:href="zookeys-398-001-i001a.jpg" position="float" orientation="portrait" xlink:type="simple"/></p><p>Mean formula</p><p><graphic xmlns:xlink="http://www.w3.org/1999/xlink" xlink:href="zookeys-398-001-i001b.jpg" position="float" orientation="portrait" xlink:type="simple"/></p><p>(n = 7 sections from 3 individuals)</p><p>Left and right lateral mesenteries present (<xref ref-type="fig" rid="F6">Fig. 6A</xref>). Two giant nerve fibers present; left giant nerve fiber 3.16–10.61 μm in diameter (avg. 6.72±3.27 μm, based on eight sections from different parts of the body, from two individuals), situated at base of left lateral mesentery (<xref ref-type="fig" rid="F6">Fig. 6C</xref>); right giant nerve fiber 2.47–7.81 μm in diameter (avg. 4.55±2.15 μm, based on nine sections of different parts of the body from two individuals), situated at base of right lateral mesentery. Esophageal valve absent.</p><fig id="F6" position="float" orientation="portrait"><label>Figure 6.</label><caption><p><italic><tp:taxon-name>Phoronis ijimai</tp:taxon-name></italic>. <bold>A</bold> NSMT-Te 886, transverse section through the posterior part of the body, showing four mesenteries and the position of the giant nerve fibers <bold>B</bold> NSMT-Te 885, enlargement showing longitudinal muscles of the bushy type <bold>C</bold> NSMT-Te 885, enlargement of the left giant nerve fiber situated at the base of the left lateral mesentery. Abbreviations: <bold>am</bold> anal mesentery; <bold>i</bold> intestine; <bold>llm</bold> left lateral mesentery; <bold>lnf</bold> left giant nerve fiber; <bold>m</bold> longitudinal muscle; <bold>om</bold> oral mesentery; <bold>rlm</bold> right lateral mesentery; <bold>rnf</bold> right giant nerve fiber; <bold>s</bold> stomach.</p></caption><graphic xmlns:xlink="http://www.w3.org/1999/xlink" xlink:href="zookeys-398-001-g006.jpg" position="float" orientation="portrait" xlink:type="simple"/></fig><p>Hermaphroditic; early-stage ova and spermatocytes found beside lateral blood vessel. Brooded eggs observed in specimens from Hiroshima (<xref ref-type="fig" rid="F7">Fig. 7A</xref>, <xref ref-type="fig" rid="F7">7B</xref>, <xref ref-type="fig" rid="F7">7C</xref>); embryos of various developmental stages brooded on basal nidamental glands on lophophore (<xref ref-type="fig" rid="F7">Fig. 7C</xref>).</p><fig id="F7" position="float" orientation="portrait"><label>Figure 7.</label><caption><p><italic><tp:taxon-name>Phoronis ijimai</tp:taxon-name></italic>. <bold>A</bold> NSMT-Te 878, eggs brooded in the lophophore (some tentacles have been removed) <bold>B</bold> NSMT-Te 884, transverse section through the basal part of the lophophore, showing mature eggs on the basal nidamental glands <bold>C</bold> NSMT-Te 883, enlargement of brooded eggs, showing various developmental stages. Abbreviations: <bold>eg</bold> egg; <bold>te</bold> tentacle.</p></caption><graphic xmlns:xlink="http://www.w3.org/1999/xlink" xlink:href="zookeys-398-001-g007.jpg" position="float" orientation="portrait" xlink:type="simple"/></fig><!--PageBreak--></tp:treatment-sec><tp:treatment-sec sec-type="Distribution and habitat"><title>Distribution and habitat.</title><p><italic><tp:taxon-name>Phoronis ijimai</tp:taxon-name></italic> is widely distributed in the North Pacific, along the coasts of North America, Canada, Japan, and Russia, including the Sea of Japan (<xref ref-type="bibr" rid="B12">Emig 1971a</xref>, <xref ref-type="bibr" rid="B14">1974</xref>, <xref ref-type="bibr" rid="B20">Emig and Golikov 1990</xref>, <xref ref-type="bibr" rid="B61">Temereva and Malakhov 1999</xref>). <italic><tp:taxon-name>Phoronis ijimai</tp:taxon-name></italic> has been reported from hard substrates such as rocks, bivalve shells, and wood, and also from a sandy bottom; it often forms dense populations, up to about 15,000 individuals per m<sup>2</sup> (<xref ref-type="bibr" rid="B14">Emig 1974</xref>).</p></tp:treatment-sec><tp:treatment-sec sec-type="Remarks"><title>Remarks.</title><p>Our topotype material of <italic><tp:taxon-name>Phoronis ijimai</tp:taxon-name></italic> collected from Misaki perfectly agrees with previous morphological accounts of this species (<xref ref-type="bibr" rid="B44">Oka 1897</xref>, <xref ref-type="bibr" rid="B12">Emig 1971a</xref>, <xref ref-type="bibr" rid="B14">1974</xref>) in the following characters: 1) the long nephridial papilla and the large anal funnel of the nephridium, 2) the small diameter of the two giant nerve fibers, 3) the number of longitudinal muscles in the right oral and both anal coeloms, and 4) the brooding of embryos on lophophoral organs. These characters also agree with the description of <italic><tp:taxon-name>Phoronis hippocrepia</tp:taxon-name></italic>, but differ in 1) the large number of longitudinal muscles in the right oral coelom, and 2) the single chamber in the ascending branch of the nephridium. Our topotypes of <italic><tp:taxon-name>Phoronis ijimai</tp:taxon-name></italic> also match the description of <italic><tp:taxon-name>Phoronis vancouverensis</tp:taxon-name></italic> (<xref ref-type="bibr" rid="B46">Pixell 1912</xref>, <xref ref-type="bibr" rid="B12">Emig 1971a</xref>, <xref ref-type="bibr" rid="B14">1974</xref>). While our specimens have slightly fewer longitudinal muscles in the right anal and left oral coeloms compared to the original description of <italic><tp:taxon-name>Phoronis vancouverensis</tp:taxon-name></italic> by <xref ref-type="bibr" rid="B46">Pixell (1912)</xref> and the revised description of <italic><tp:taxon-name>Phoronis ijimai</tp:taxon-name></italic> by <xref ref-type="bibr" rid="B14">Emig (1974)</xref>, respectively, the numbers are within the range of variation in <italic><tp:taxon-name>Phoronis ijimai</tp:taxon-name></italic> (<xref ref-type="bibr" rid="B14">Emig 1974</xref>). The topotypes had fewer tentacles, probably due to the smaller size of the body and lophophore.</p></tp:treatment-sec><ref-list><ref id="B65"><mixed-citation xmlns:xlink="http://www.w3.org/1999/xlink" xlink:type="simple"><person-group><name name-style="western"><surname>Uchida</surname><given-names>T</given-names></name><name name-style="western"><surname>Iwata</surname><given-names>F</given-names></name></person-group> (<year>1955</year>) <article-title>The fauna of Akkeshi Bay. XXII. Phoronidea.</article-title><source>Publications from the Akkeshi Marine Biological Station</source><volume>5</volume>: <fpage>1</fpage>–<lpage>3</lpage>.</mixed-citation></ref><ref id="B53"><mixed-citation xmlns:xlink="http://www.w3.org/1999/xlink" xlink:type="simple"><person-group><name name-style="western"><surname>Selys-Longchamps</surname><given-names>M de</given-names></name></person-group> (<year>1907</year>) <chapter-title><italic>Phoronis</italic>.</chapter-title><source>Fauna und Flora des Golfes von Neapel und der angrenzenden Meeres-Abschnitte</source>, <volume>Vol. 30</volume>. <publisher-name>R. Friedländer &amp; Sohn</publisher-name>, <publisher-loc>Berlin</publisher-loc>, <size units="page">ix + 280 pp</size>.</mixed-citation></ref><ref id="B12"><mixed-citation xmlns:xlink="http://www.w3.org/1999/xlink" xlink:type="simple"><person-group><name name-style="western"><surname>Emig</surname><given-names>CC</given-names></name></person-group> (<year>1971a</year>) <article-title>Remarques sur la systématique des phoronidiens. X. Note sur l’écologie, la morphologie et la taxonomie de <italic>Phoronis ijimai</italic> et <italic>Phoronis vancouverensis</italic>.</article-title><source>Marine Biology</source><volume>8</volume>: <fpage>154</fpage>–<lpage>159</lpage>. doi: <ext-link ext-link-type="doi" xlink:href="10.1007/BF00350930" xlink:type="simple">10.1007/BF00350930</ext-link></mixed-citation></ref><ref id="B14"><mixed-citation xmlns:xlink="http://www.w3.org/1999/xlink" xlink:type="simple"><person-group><name name-style="western"><surname>Emig</surname><given-names>CC</given-names></name></person-group> (<year>1974</year>) <article-title>The systematics and evolution of the phylum Phoronida.</article-title><source>Journal of Zoological Systematics and Evolutionary Research</source><volume>12</volume>: <fpage>128</fpage>–<lpage>151</lpage>. doi: <ext-link ext-link-type="doi" xlink:href="10.1111/j.1439-0469.1974.tb00161.x" xlink:type="simple">10.1111/j.1439-0469.1974.tb00161.x</ext-link></mixed-citation></ref><ref id="B20"><mixed-citation xmlns:xlink="http://www.w3.org/1999/xlink" xlink:type="simple"><person-group><name name-style="western"><surname>Emig</surname><given-names>CC</given-names></name><name name-style="western"><surname>Golikov</surname><given-names>A</given-names></name></person-group> (<year>1990</year>) <article-title>On phoronids of the Far Eastern seas of the USSR and their distribution in the Pacific Ocean.</article-title><source>Zoologichesky Zhurnal</source><volume>69</volume>: <fpage>22</fpage>–<lpage>30</lpage>.</mixed-citation></ref><ref id="B61"><mixed-citation xmlns:xlink="http://www.w3.org/1999/xlink" xlink:type="simple"><person-group><name name-style="western"><surname>Temereva</surname><given-names>EN</given-names></name><name name-style="western"><surname>Malakhov</surname><given-names>VV</given-names></name></person-group> (<year>1999</year>) <article-title>A new rock dwelling phoronid species, <italic>Phoronis svetlanae</italic> (Lophophorata, Phoronida) from the Sea of Japan.</article-title><source>Zoologichesky Zhurnal</source><volume>78</volume>: <fpage>626</fpage>–<lpage>630</lpage>.</mixed-citation></ref><ref id="B44"><mixed-citation xmlns:xlink="http://www.w3.org/1999/xlink" xlink:type="simple"><person-group><name name-style="western"><surname>Oka</surname><given-names>A</given-names></name></person-group> (<year>1897</year>) <article-title>Sur une nouvelle espèce du genre <italic>Phoronis</italic>.</article-title><source>Annotationes Zoologicae Japonenses</source><volume>1</volume>: <fpage>147</fpage>–<lpage>150</lpage>.</mixed-citation></ref><ref id="B46"><mixed-citation xmlns:xlink="http://www.w3.org/1999/xlink" xlink:type="simple"><person-group><name name-style="western"><surname>Pixell</surname><given-names>HL</given-names></name></person-group> (<year>1912</year>) <article-title>Two new species of Phoronida from Vancouver Island.</article-title><source>Quarterly Journal of Microscopical Science</source><volume>58</volume>: <fpage>257</fpage>–<lpage>284</lpage>.</mixed-citation></ref></ref-list></tp:taxon-treatment>
