# Supplementary material for: Description and molecular phylogeny of a new species of Phoronis (Phoronida) from Japan, with a redescription of topotypes of P. ijimai Oka, 1897
Source: Zookeys. 2014 Apr 4;(398):1–31. doi: 10.3897/zookeys.398.5176 (PMC3978224; doi:10.3897/zookeys.398.5176)
Supplement: XML Treatment for Phoronis emigi [file zookeys.398.5176-treatment2.xml]

<!DOCTYPE tp:taxon-treatment
  PUBLIC "-//TaxonX//DTD Taxonomic Treatment Publishing DTD v0 20100105//EN" "tax-treatment-NSO.dtd">
<tp:taxon-treatment xmlns:tp="http://www.plazi.org/taxpub"><tp:treatment-meta><mixed-citation publication-type="journal"><person-group><name><surname>Hirose</surname><given-names>Masato</given-names></name><name><surname>Fukiage</surname><given-names>Ryuma</given-names></name><name><surname>Katoh</surname><given-names>Toru</given-names></name><name><surname>Kajihara</surname><given-names>Hiroshi</given-names></name></person-group><article-title>Description and molecular phylogeny of a new species of <italic>Phoronis</italic> (Phoronida) from Japan, with a redescription of topotypes of <italic>P. ijimai</italic> Oka, 1897</article-title><source>Zookeys</source><day>4</day><month>4</month><year>2014</year><volume>2014</volume><issue>398</issue><fpage>1</fpage><lpage>31</lpage><pub-id pub-id-type="doi">10.3897/zookeys.398.5176</pub-id></mixed-citation></tp:treatment-meta><tp:nomenclature><tp:taxon-name>
                        <tp:taxon-name-part taxon-name-part-type="genus">Phoronis</tp:taxon-name-part>
                        <tp:taxon-name-part taxon-name-part-type="species">emigi</tp:taxon-name-part>
                        <object-id xmlns:xlink="http://www.w3.org/1999/xlink" content-type="zoobank" xlink:type="simple">http://zoobank.org/51F10DA8-DE79-4537-86E7-DE2F1CBC1B56</object-id>
                        <object-id xmlns:xlink="http://www.w3.org/1999/xlink" xlink:type="simple">http://species-id.net/wiki/Phoronis_emigi</object-id>
                    </tp:taxon-name><tp:taxon-status xmlns:xlink="http://www.w3.org/1999/xlink" xlink:type="simple">sp. n.</tp:taxon-status><xref>[New Japanese name: Amakusa-houkimushi]</xref><xref ref-type="fig" rid="F8">Figures 8</xref><xref ref-type="fig" rid="F9"/><xref ref-type="fig" rid="F10"/><xref ref-type="fig" rid="F11">–11</xref></tp:nomenclature><tp:treatment-sec sec-type="Material examined"><title>Material examined.</title><p>Eleven series of transverse sections and two series of longitudinal sections, and nine whole specimens. <italic>Holotype</italic>: NSMT-Te 714, 5-μm transverse sections stained with HE. <italic>Paratypes</italic>: NSMT-Te 703–708, seven intact specimens, fixed and preserved in 10% formalin seawater; NSMT-Te 711–713, 715–721, 5-μm transverse sections stained with HE; and NSMT-Te 722, 723, 5-μm longitudinal sections stained with HE. <italic>Other material examined</italic>: NSMT-Te 709, 710, two intact specimens.</p></tp:treatment-sec><tp:treatment-sec sec-type="Etymology"><title>Etymology.</title><p>The specific name, a masculine noun in the genitive case, is in honor of the French researcher Dr. Christian C. Emig for his remarkable contributions to lophophorate systematics.</p></tp:treatment-sec><tp:treatment-sec sec-type="Description"><title>Description.</title><p>Body except lophophore 4.42–20.06 mm in length (holotype 9.67 mm; avg. 10.87±4.70 mm, n = 10); 0.34–0.66 mm in diameter at ampula (holotype 0.39 mm; avg. 0.47±0.10 mm, n = 9); reddish in living state, yellowish white after fixation (<xref ref-type="fig" rid="F8">Fig. 8</xref>). Lophophore horseshoe-shaped, without significant coiling (<xref ref-type="fig" rid="F9">Fig. 9</xref>); 2.00–3.51 mm in length (holotype 3.18 mm; avg. 2.77±0.52 mm, n = 10), 0.54–0.76 <!--PageBreak-->mm in diameter at base (holotype 0.68 mm; avg. 0.67±0.07 mm, n = 10); tentacles 136–170 in number (holotype 137; avg. 147±13.17, n = 6).</p><fig id="F8" position="float" orientation="portrait"><label>Figure 8.</label><caption><p><italic><tp:taxon-name>Phoronis emigi</tp:taxon-name></italic> sp. n., NSMT-Te 714 (holotype), photographed in the preserved state (10% formalin seawater) before sectioning.</p></caption><graphic xmlns:xlink="http://www.w3.org/1999/xlink" xlink:href="zookeys-398-001-g008.jpg" position="float" orientation="portrait" xlink:type="simple"/></fig><fig id="F9" position="float" orientation="portrait"><label>Figure 9.</label><caption><p><italic><tp:taxon-name>Phoronis emigi</tp:taxon-name></italic> sp. n., NSMT-Te 713 (paratype), transverse section through the basal part of the lophophore.</p></caption><graphic xmlns:xlink="http://www.w3.org/1999/xlink" xlink:href="zookeys-398-001-g009.jpg" position="float" orientation="portrait" xlink:type="simple"/></fig><p>Nephridium 205.00–324.00 μm in length (holotype 310 μm; avg. 276.78±38.69 μm, n = 5), with straight ascending branch (ab) and short descending branch (db) (<xref ref-type="fig" rid="F10">Fig. 10A</xref>), ab/db length ratio 3.5 (n = 5). Ascending branch with single chamber (<xref ref-type="fig" rid="F10">Fig. 10C</xref>). Nephridiopore situated on anal papilla. Tip of ascending branch (i.e., <!--PageBreak-->nephridiopore) lying against intestine. Nephridia slightly offset along body axis (<xref ref-type="fig" rid="F10">Fig. 10B</xref>); left nephridiopore lower (in living orientation) than anus, right nephridiopore <!--PageBreak-->same level as anus. Single nephridial funnel present, with aperture at tip of descending branch (<xref ref-type="fig" rid="F10">Fig. 10D</xref>).</p><fig id="F10" position="float" orientation="portrait"><label>Figure 10.</label><caption><p>Reconstructed three-dimensional images and transverse sections of the nephridium of <italic><tp:taxon-name>Phoronis emigi</tp:taxon-name></italic> sp. n., based on NSMT-Te 721 (paratype). <bold>A</bold> Lateral view, showing the different lengths of the ascending and descending branches <bold>B</bold> dorsal view, showing the offset arrangement of the nephridia, with the nephridiopores at different levels along the body axis <bold>C</bold> transverse section through the ascending branch <bold>D</bold> transverse section through the tip of the descending branch, showing the nephridial funnels. Abbreviations: <bold>ab</bold> ascending branch; <bold>an</bold> anus; <bold>db</bold> descending branch; <bold>es</bold> esophagus; <bold>in</bold> intestine; <bold>lne</bold> left nephridium; <bold>nf</bold> nephridial funnel; <bold>p</bold> nephridiopore; <bold>rne</bold> right nephridium; <bold>ti</bold> funnel tissue. Planes <bold>C</bold> and <bold>D</bold> in panel <bold>A</bold> indicate the positions of the transverse sections in <bold>C</bold> and <bold>D.</bold></p></caption><graphic xmlns:xlink="http://www.w3.org/1999/xlink" xlink:href="zookeys-398-001-g010.jpg" position="float" orientation="portrait" xlink:type="simple"/></fig><p>Body-wall longitudinal muscles of feathery type (<xref ref-type="fig" rid="F11">Fig. 11A</xref>, <xref ref-type="fig" rid="F11">11B</xref>); 56–72 (holotype 67) in number, arranged in following formula (<xref ref-type="bibr" rid="B53">Selys-Longchamps 1907</xref>):</p><p>Composite formula</p><p><graphic xmlns:xlink="http://www.w3.org/1999/xlink" xlink:href="zookeys-398-001-i002a.jpg" position="float" orientation="portrait" xlink:type="simple"/></p><p>Mean formula</p><p><graphic xmlns:xlink="http://www.w3.org/1999/xlink" xlink:href="zookeys-398-001-i002b.jpg" position="float" orientation="portrait" xlink:type="simple"/></p><p>(n = 74 sections from 7 individuals)</p><p>Left and right lateral mesenteries present (<xref ref-type="fig" rid="F11">Fig. 11A</xref>). Single giant nerve fiber, 15.98–36.03 μm in diameter (holotype avg. 27.40±6.29 μm, based on 5 sections from different parts of the body; avg. 25.93±6.05, based on 11 sections from different parts of the body, from five individuals [5 sections from holotype and 6 sections from 4 paratypes]), situated at base of left lateral mesentery (<xref ref-type="fig" rid="F11">Fig. 11A</xref>, <xref ref-type="fig" rid="F11">11B</xref>). Esophageal valve absent.</p><fig id="F11" position="float" orientation="portrait"><label>Figure 11.</label><caption><p><italic><tp:taxon-name>Phoronis emigi</tp:taxon-name></italic> sp. n., NSMT-719 (paratype). <bold>A</bold> Transverse section through the posterior part of the body, showing four mesenteries and the position of the giant nerve fiber <bold>B</bold> enlargement of longitudinal muscles of the long feathery type. Abbreviations: <bold>am</bold> anal mesentery; <bold>lnf</bold> left giant nerve fiber; <bold>i</bold> intestine; <bold>llm</bold> left lateral mesentery; <bold>om</bold> oral mesentery; <bold>rlm</bold> right lateral mesentery; <bold>s</bold> stomach.</p></caption><graphic xmlns:xlink="http://www.w3.org/1999/xlink" xlink:href="zookeys-398-001-g011.jpg" position="float" orientation="portrait" xlink:type="simple"/></fig><p>Gonads not observed in any of our specimens; sex could thus not be determined.</p></tp:treatment-sec><tp:treatment-sec sec-type="Distribution and habitat"><title>Distribution and habitat.</title><p><italic><tp:taxon-name>Phoronis emigi</tp:taxon-name></italic> is known only from a sandy bottom in northern Tomioka Bay, Amakusa, Japan, where we detected densities of up to about 90 individuals per 100 cm<sup>2</sup>. We observed no chitinous tubes after agitation and decantation during sampling, but the tubes would be fragile and might have been lost.</p></tp:treatment-sec><tp:treatment-sec sec-type="Remarks"><title>Remarks.</title><!--PageBreak--><p><italic><tp:taxon-name>Phoronis emigi</tp:taxon-name></italic> sp. n. is morphologically most similar to <italic><tp:taxon-name>Phoronis psammophila</tp:taxon-name></italic> Cori, 1889, with which it has in common 1) a long ascending branch of nephridium that is more than three times the length of the descending branch, 2) a single nephridial funnel, with the aperture situated at the tip of the descending branch, 3) a single giant nerve fiber situated on the left side, and 4) two lateral mesenteries. <italic><tp:taxon-name>Phoronis emigi</tp:taxon-name></italic> differs from <italic><tp:taxon-name>Phoronis psammophila</tp:taxon-name></italic> in the number of longitudinal muscle bundles in the body wall (56–72 vs. 25–50 in <italic><tp:taxon-name>Phoronis psammophila</tp:taxon-name></italic>) and the position of the right nephridiopores (at the same level as the anus vs. lower than the anus in <italic><tp:taxon-name>Phoronis psammophila</tp:taxon-name></italic>) (cf. <xref ref-type="bibr" rid="B2">Andrews 1890</xref>, <xref ref-type="bibr" rid="B53">Selys-Longchamps 1907</xref>, <xref ref-type="bibr" rid="B42">Marsden 1959</xref>, <xref ref-type="bibr" rid="B39">Long 1960</xref>, <xref ref-type="bibr" rid="B11">Emig 1968</xref>, <xref ref-type="bibr" rid="B13">1971b</xref>, <xref ref-type="bibr" rid="B16">1979</xref>).</p><p>Naturally, <italic><tp:taxon-name>Phoronis emigi</tp:taxon-name></italic> is morphologically similar to, but distinct from, the nominal <italic><tp:taxon-name>Phoronis architecta</tp:taxon-name></italic> Andrews, 1890, which is regarded as a junior synonym of <italic><tp:taxon-name>Phoronis psammophila</tp:taxon-name></italic> (<xref ref-type="bibr" rid="B13">Emig 1971b</xref>, <xref ref-type="bibr" rid="B14">1974</xref>). Based on the descriptions by <xref ref-type="bibr" rid="B2">Andrews (1890)</xref> and <xref ref-type="bibr" rid="B6">Brooks and Cowles (1905)</xref>, <xref ref-type="bibr" rid="B13">Emig (1971b</xref>, <xref ref-type="bibr" rid="B14">1974</xref>) noticed that <italic><tp:taxon-name>Phoronis psammophila</tp:taxon-name></italic> and <italic><tp:taxon-name>Phoronis architecta</tp:taxon-name></italic> are morphogically identical, with the exception of the differences in larval brooding type and the presence of nidamental gland. Subsequently, <xref ref-type="bibr" rid="B15">Emig (1977)</xref> found that <italic><tp:taxon-name>Phoronis psammophila</tp:taxon-name></italic> shows a sympatric occurrence with <italic><tp:taxon-name>Phoronis muelleri</tp:taxon-name></italic> in the type locality of <italic><tp:taxon-name>Phoronis architecta</tp:taxon-name></italic>; therefore, he concluded that the larval brooding type and the absence of nidamental gland of <italic><tp:taxon-name>Phoronis architecta</tp:taxon-name></italic> described in <xref ref-type="bibr" rid="B6">Brooks and Cowles (1905)</xref> came from a specimen of <italic><tp:taxon-name>Phoronis muelleri</tp:taxon-name></italic>. On the other hand, some researchers have suggested the need of reexamination of the synonymy (<xref ref-type="bibr" rid="B56">Stancyk et al. 1976</xref>, <xref ref-type="bibr" rid="B52">Santagata and Zimmer 2002</xref>). Although we could not observe the larval brooding type of <italic><tp:taxon-name>Phoronis emigi</tp:taxon-name></italic>, the present species is clearly different from any of these species, <italic><tp:taxon-name>Phoronis psammophila</tp:taxon-name></italic>, <italic><tp:taxon-name>Phoronis muelleri</tp:taxon-name></italic>, and nominal <italic><tp:taxon-name>Phoronis architecta</tp:taxon-name></italic>, in the adult morphologies such as number of longitudinal muscle bundles.</p><!--PageBreak--><p>The lack of gonads in our specimens was probably due to breeding seasonality. The breeding period of phoronid species previously studied is generally from spring to autumn (<xref ref-type="bibr" rid="B49">Rattenbury 1953</xref>, <xref ref-type="bibr" rid="B18">Emig 2003</xref>), whereas our material was collected at the end of November. Our specimens were likely in the post-breeding condition, following spawning and the relaease of embryos.</p></tp:treatment-sec><ref-list><ref id="B53"><mixed-citation xmlns:xlink="http://www.w3.org/1999/xlink" xlink:type="simple"><person-group><name name-style="western"><surname>Selys-Longchamps</surname><given-names>M de</given-names></name></person-group> (<year>1907</year>) <chapter-title><italic>Phoronis</italic>.</chapter-title><source>Fauna und Flora des Golfes von Neapel und der angrenzenden Meeres-Abschnitte</source>, <volume>Vol. 30</volume>. <publisher-name>R. Friedländer &amp; Sohn</publisher-name>, <publisher-loc>Berlin</publisher-loc>, <size units="page">ix + 280 pp</size>.</mixed-citation></ref><ref id="B2"><mixed-citation xmlns:xlink="http://www.w3.org/1999/xlink" xlink:type="simple"><person-group><name name-style="western"><surname>Andrews</surname><given-names>EA</given-names></name></person-group> (<year>1890</year>) <article-title>On a new species of the remarkable animal <italic>Phoronis</italic>.</article-title><source>Annals and Magazine of Natural History</source><volume>5</volume>: <fpage>445</fpage>–<lpage>449</lpage>.</mixed-citation></ref><ref id="B42"><mixed-citation xmlns:xlink="http://www.w3.org/1999/xlink" xlink:type="simple"><person-group><name name-style="western"><surname>Marsden</surname><given-names>JR</given-names></name></person-group> (<year>1959</year>) <article-title>Phoronidea from the Pacific coast of North America.</article-title><source>Canadian Journal of Zoology</source><volume>37</volume>: <fpage>87</fpage>–<lpage>111</lpage>. doi: <ext-link ext-link-type="doi" xlink:href="10.1139/z59-012" xlink:type="simple">10.1139/z59-012</ext-link></mixed-citation></ref><ref id="B39"><mixed-citation xmlns:xlink="http://www.w3.org/1999/xlink" xlink:type="simple"><person-group><name name-style="western"><surname>Long</surname><given-names>C</given-names></name></person-group> (<year>1960</year>) <article-title>A phoronid from the Gulf of Mexico.</article-title><source>Bulletin of Marine Science</source><volume>10</volume>: <fpage>204</fpage>–<lpage>207</lpage>.</mixed-citation></ref><ref id="B11"><mixed-citation xmlns:xlink="http://www.w3.org/1999/xlink" xlink:type="simple"><person-group><name name-style="western"><surname>Emig</surname><given-names>CC</given-names></name></person-group> (<year>1968</year>) <article-title>Présence de <italic>Phoronis psammophila</italic> Cori: la biocénose des Sables Fins en mode Calme.</article-title><source>Bulletin de la Société Zoologique de France</source><volume>93</volume>: <fpage>115</fpage>–<lpage>125</lpage>.</mixed-citation></ref><ref id="B13"><mixed-citation xmlns:xlink="http://www.w3.org/1999/xlink" xlink:type="simple"><person-group><name name-style="western"><surname>Emig</surname><given-names>CC</given-names></name></person-group> (<year>1971b</year>) <article-title>Taxonomie et systématique des phoronidiens.</article-title><source>Bulletin du Museum National d’Histoire Naturelle, Paris</source><volume>8</volume>: <fpage>469</fpage>–<lpage>568</lpage>.</mixed-citation></ref><ref id="B16"><mixed-citation xmlns:xlink="http://www.w3.org/1999/xlink" xlink:type="simple"><person-group><name name-style="western"><surname>Emig</surname><given-names>CC</given-names></name></person-group> (<year>1979</year>) <source>British and other Phoronids: Synopses of the British Fauna, No. 13.</source><publisher-name>Academic Press</publisher-name>, <publisher-loc>New York</publisher-loc>, <lpage>57</lpage> pp.</mixed-citation></ref><ref id="B14"><mixed-citation xmlns:xlink="http://www.w3.org/1999/xlink" xlink:type="simple"><person-group><name name-style="western"><surname>Emig</surname><given-names>CC</given-names></name></person-group> (<year>1974</year>) <article-title>The systematics and evolution of the phylum Phoronida.</article-title><source>Journal of Zoological Systematics and Evolutionary Research</source><volume>12</volume>: <fpage>128</fpage>–<lpage>151</lpage>. doi: <ext-link ext-link-type="doi" xlink:href="10.1111/j.1439-0469.1974.tb00161.x" xlink:type="simple">10.1111/j.1439-0469.1974.tb00161.x</ext-link></mixed-citation></ref><ref id="B6"><mixed-citation xmlns:xlink="http://www.w3.org/1999/xlink" xlink:type="simple"><person-group><name name-style="western"><surname>Brooks</surname><given-names>WK</given-names></name><name name-style="western"><surname>Cowles</surname><given-names>RP</given-names></name></person-group> (<year>1905</year>) <article-title><italic>Phoronis architecta</italic>: its life history, anatomy and breeding habits.</article-title><source>Memoirs of the National Academy of Sciences</source><volume>10</volume>(<issue>4</issue>): <fpage>72</fpage>–<lpage>113</lpage>.</mixed-citation></ref><ref id="B15"><mixed-citation xmlns:xlink="http://www.w3.org/1999/xlink" xlink:type="simple"><person-group><name name-style="western"><surname>Emig</surname><given-names>CC</given-names></name></person-group> (<year>1977</year>) <article-title>Notes sur la localisation, l’écologie et la taxonomie des phoronidiens.</article-title><source>Téthys</source><volume>7</volume>: <fpage>357</fpage>–<lpage>364</lpage>.</mixed-citation></ref><ref id="B56"><mixed-citation xmlns:xlink="http://www.w3.org/1999/xlink" xlink:type="simple"><person-group><name name-style="western"><surname>Stancyk</surname><given-names>SE</given-names></name><name name-style="western"><surname>Maturo</surname><given-names>Jr. FJS</given-names></name><name name-style="western"><surname>Heard</surname><given-names>Jr. RW</given-names></name></person-group> (<year>1976</year>) <article-title>Phoronids from the East coast of the United States.</article-title><source>Bulletin of Marine Science</source><volume>26</volume>(<issue>4</issue>): <fpage>576</fpage>–<lpage>584</lpage>.</mixed-citation></ref><ref id="B52"><mixed-citation xmlns:xlink="http://www.w3.org/1999/xlink" xlink:type="simple"><person-group><name name-style="western"><surname>Santagata</surname><given-names>S</given-names></name><name name-style="western"><surname>Zimmer</surname><given-names>R</given-names></name></person-group> (<year>2002</year>) <article-title>Comparison of the neuromuscular systems among actinotroch larvae: systematic and evolutionary implications.</article-title><source>Evolution &amp; Development</source><volume>4</volume>: <fpage>43</fpage>–<lpage>54</lpage>. doi: <ext-link ext-link-type="doi" xlink:href="10.1046/j.1525-142x.2002.01056.x" xlink:type="simple">10.1046/j.1525-142x.2002.01056.x</ext-link></mixed-citation></ref><ref id="B49"><mixed-citation xmlns:xlink="http://www.w3.org/1999/xlink" xlink:type="simple"><person-group><name name-style="western"><surname>Rattenbury</surname><given-names>JC</given-names></name></person-group> (<year>1953</year>) <article-title>Reproduction in <italic>Phoronopsis viridis</italic>. The annual cycle in the gonads, maturation and fertilization of the ovum.</article-title><source>Biological Bulletin</source><volume>104</volume>: <fpage>182</fpage>–<lpage>196</lpage>. doi: <ext-link ext-link-type="doi" xlink:href="10.2307/1538792" xlink:type="simple">10.2307/1538792</ext-link></mixed-citation></ref><ref id="B18"><mixed-citation xmlns:xlink="http://www.w3.org/1999/xlink" xlink:type="simple"><person-group><name name-style="western"><surname>Emig</surname><given-names>CC</given-names></name></person-group> (<year>2003</year>) <chapter-title>Phoronida (Phoronids)</chapter-title>. In: <person-group><name name-style="western"><surname>Hutchings</surname><given-names>M</given-names></name><name name-style="western"><surname>Craig</surname><given-names>SF</given-names></name><name name-style="western"><surname>Thoney</surname><given-names>DA</given-names></name><name name-style="western"><surname>Schlager</surname><given-names>N</given-names></name></person-group> (<role>Eds</role>) <source>Grzimek’s Animal Life Encyclopedia</source>, <edition>2nd Ed.</edition>, <volume>Vol. 2, Protostomes</volume>. <publisher-name>Gale Group, Farmington Hills</publisher-name>, <publisher-loc>Michigan</publisher-loc>, <fpage>491</fpage>–<lpage>495</lpage>.</mixed-citation></ref></ref-list></tp:taxon-treatment>
