# Supplementary material for: Description and molecular phylogeny of a new species of Phoronis (Phoronida) from Japan, with a redescription of topotypes of P. ijimai Oka, 1897
Source: Zookeys. 2014 Apr 4;(398):1–31. doi: 10.3897/zookeys.398.5176 (PMC3978224; doi:10.3897/zookeys.398.5176)
Supplement: Supplementary material 1 — Character matrix of 32 morphological and reproductive characters among 11 phoronid species considered in the Discussion. [file zookeys-398-001-s001.xls]

## Sheet: Sheet1
Table S1. Character matrix of 32 morphological and reproductive characters among 11 phoronid species considered in the Discussion.
No.	Character	P.emigi	P.hippocrepia	P.psammophila	P.pallida	P.australis	P.muelleri	P.ijimai	Ph.harmeri	Ph.californica	Ph. albomaculata	P.ovalis
1	habitat	soft and boring	solid	soft and boring	soft and boring	soft and boring	soft and boring	solid	soft and boring	soft and boring	soft and boring	solid
2	epidermal collar at lophophore base	absent	absent	absent	absent	absent	absent	absent	present	present	present	absent
3	lophophore shape	horseshoe	horseshoe	horseshoe	horseshoe	horseshoe with coil	horseshoe	horseshoe	horseshoe with coil	horseshoe with coil	horseshoe with coil	oval
4	maximum number of tentacles	50-300	50-300	50-300	50-300	>300	50-300	50-300	>300	>300	50-300	<50
5	esophageal valve	absent	absent	absent	absent	absent	absent	absent	absent	absent	absent	present
6	nephridial branches	ascending and descending	ascending only	ascending and descending	ascending and descending	ascending only	ascending and descending	ascending only	ascending and descending	ascending and descending	ascending and descending	ascending only
7	ascending / descending branch ratio	>3	descending absent	>3	1	descending absent	>3	descending absent	2-3	2-3	2-3	descending absent
8	number of chamber(s) in ascending branch	1	2	1	1	1	1	1	1	1	1	1
9	morphology of ascending branch	straight	curve	straight	straight	curve	straight	curve	straight	straight	straight	straight
10	thickness of nephridial epithelium	thin	thin	thin	thin	thick	thin	thick	thick	thin	thick	thin
11	location of nephridiopore	anal papilla	nephridial papilla	anal papilla	anal papilla	nephridial papilla	anal papilla	nephridial papilla	anal papilla	anal papilla	anal papilla	anal papilla
12	number of nephridial funnel(s)	1	2	1	2	2	1	2	2	2	1	1
13	location of nephridial funnnel aperture	tip of descending branch	lateral side of descending branch	tip of descending branch	lateral side of descending branch	lateral side of descending branch	tip of descending branch	lateral side of descending branch	lateral side of descending branch	lateral side of descending branch	lateral side of descending branch	tip of descending branch
14	size of aperture of nephridial funnnels	only single funnel	anal > oral	only single funnel	anal = oral	anal > oral	only single funnel	anal > oral	anul < oral	anal > oral	anul < oral	only single funnel
15	shape of longitudinal muscles	feathery	bushy	feathery	feathery	bushy	feathery	bushy	feathery	feathery	feathery	bushy
16	location and number of giant nerve(s)	1 on left, sometimes plus 1 on right	2 at lateral messenteries	1 on left, sometimes plus 1 on right	1 on left, sometimes plus 1 on right	2 at lateral messenteries	1 on left, sometimes plus 1 on right	2 at lateral messenteries	2 at right beside nephridium	2 at right beside nephridium	2 at right beside nephridium	absent
17	number of lateral mesenteries	2	2	2	2	2	1	2	2	2	2	absent
18	maximum number of longitudinal muscles	60-90	20-50	20-50	<20	60-90	20-50	60-90	>100	>100	60-90	20-50
19	longitudinal muscles number ratio in oral / anal coelom	<2.0	>2.0	<2.0	<2.0	>2.0	>2.0	>2.0	<2.0	<2.0	<2.0	no lateral mesenteries
20	height of aperture of nephridial pore	anus level and below anus	anus level or above anus	below anus	anus level	anus level or above anus	anus level	anus level or above anus	below anus	below anus	below anus	anus level
21	adult sex	?	hermaphrodite	dioecious	hermaphrodite	hermaphrodite	dioecious	hermaphrodite	dioecious	dioecious	dioecious	hermaphrodite
22	maximum number of larval tentacles	?	10-12	10-12	10-12	?	>20	10-12	18-20	?	?	0
23	larval type	?	feeding actinotroch	feeding actinotroch	feeding actinotroch	?	feeding actinotroch	feeding actinotroch	feeding actinotroch	?	?	non-feeding & slug-like
24	egg diameter (μm)	?	100	>100	60	>100	60	100	60	60	100	>100
25	juvenile tentacle development mode	?	larval tentacles	remodelled larval tentacles attached to basal new set	larval tentacles	?	completely new set formed	larval tentacles	larval tentacles	?	?	inapplicable
26	maximum number of red blood cell masses in larva	?	1	3/4	1	?	2	1	4	?	?	RBC masses absent
27	larval brooding	?	present	present	absent	present	absent	present	absent	absent	present	present
28	nidamental gland	?	type A	type C	absent	type B	absent	type A	absent	absent	?	absent
29	larval nervous system type	?	?	?	neuronal fibers from the large main hood nerve; lateral processes of minor nerve ring absent	?	both lateral processes of minor nerves and main hood nerve	neuronal fibers from the large main hood nerve; lateral processes of minor nerve ring absent	both lateral processes of minor nerves and main hood nerve	?	?	?
30	brood site	?	on lophophore	on lophophore	none	on lophophore	none	on lophophore	none	none	on lophophore	in tube
31	spermatophoral gland	?	simple	composite	simple	simple	composite	simple	composite	composite	composite	absent
32	stomach diverticula in larva	?	unpaired	unpaired	unpaired	?	paired	unpaired	absent	?	?	absent
1-21: refer to Emig (1974); 22-32: refer to Santagata & Cohen (2009) and Santagata & Zimmer (2002)
